# Supplementary material for: Highly Sensitive and Quantitative Diagnosis of SARS-CoV-2 Using a Gold/Platinum Particle-Based Lateral Flow Assay and a Desktop Scanning Electron Microscope
Source: Biomedicines. 2022 Feb 15;10(2):447. doi: 10.3390/biomedicines10020447 (PMC8962435; doi:10.3390/biomedicines10020447)
Supplement: Supplementary file 1 [file biomedicines-10-00447-s001.zip]

Archive with 3 entries (3 files):
- Table S1.xlsx
- Table S2.xlsx
- Table S3.xltx
