# Supplementary material for: Highly Sensitive and Quantitative Diagnosis of SARS-CoV-2 Using a Gold/Platinum Particle-Based Lateral Flow Assay and a Desktop Scanning Electron Microscope
Source: Biomedicines. 2022 Feb 15;10(2):447. doi: 10.3390/biomedicines10020447 (PMC8962435; doi:10.3390/biomedicines10020447)
Supplement: Supplementary file 1 [file biomedicines-10-00447-s001.zip › Table S1.xlsx]

## Sheet: Sheet1
Comparison of densitometry data (mABS) with the dilution assay of SARS-CoV-2 nucleocapsid protein.
dose (pg/mL)	TL:1(mABS)	TL:2(mABS)	TL:3(mABS)	Average (mABS)	deviation	Student’s t-test
0(blank)	0	0	0	0	0	0
0.1	0	0	0	0	0	0
1	0	0	0	0	0	0
10	0	0	0	0	0	0
100	0	0	0	0	0	0
1000	28	45.5	28.1	33.8667	7.75556	0.0141276
10000	123.3	228.8	114.7	155.6	48.8	0.0256698
100000	252.9	247.4	279.8	260.033	13.1778	0.0007393
