# Supplementary material for: Highly Sensitive and Quantitative Diagnosis of SARS-CoV-2 Using a Gold/Platinum Particle-Based Lateral Flow Assay and a Desktop Scanning Electron Microscope
Source: Biomedicines. 2022 Feb 15;10(2):447. doi: 10.3390/biomedicines10020447 (PMC8962435; doi:10.3390/biomedicines10020447)
Supplement: Supplementary file 1 [file biomedicines-10-00447-s001.zip › Table S2.xlsx]

## Sheet: Sheet1
Comparison of particle counting with the dilution assay for SARS-CoV-2 nucleaocapsid protein
	Background area (BA)							test line(TL)							TL/BA	average	deviation	Student’s t-test
blank-1	2	0	2	0	1	3	8	3	1	1	2	1	4	12	1.5
blank-2	0	1	3	0	0	3	7	1	3	1	2	4	2	13	1.85714
blank-3	0	0	1	2	2	0	5	1	3	0	1	2	1	8	1.6
blank-4	3	3	4	7	5	7	29	11	8	5	5	11	11	51	1.75862
blank-5	1	0	0	0	1	1	3	2	0	0	2	1	0	5	1.66667	1.67649	0.105117
0.1pg/mL-1	1	1	0	0	2	1	5	1	5	4	1	1	4	16	3.2
0.1pg/mL-2	3	2	0	1	0	1	7	2	4	2	2	1	2	13	1.85714
0.1pg/mL-3	0	1	1	1	1	2	6	3	3	2	6	4	2	20	3.33333
0.1pg/mL-4	1	2	0	1	0	0	4	0	6	1	2	4	4	17	4.25
0.1pg/mL-5	2	0	0	0	0	0	2	1	0	0	0	1	1	3	1.5	2.8281	0.919619	0.0538208
1pg/mL-1	0	1	0	0	1	2	4	0	1	0	0	3	1	5	1.25
1pg/mL-2	0	0	1	1	0	1	3	3	1	3	4	1	2	14	4.66667
1pg/mL-3	1	1	2	0	0	0	4	2	2	0	3	0	4	11	2.75
1pg/mL-4	1	1	2	0	0	1	5	3	5	1	1	3	6	19	3.8
1pg/mL-5	0	0	2	0	2	1	5	2	2	0	0	1	2	7	1.4	2.77333	1.168	0.139178
10pg/mL-1	1	0	1	0	1	0	3	3	2	3	2	1	2	13	4.33333
10pg/mL-2	1	1	1	0	0	0	3	2	2	2	2	1	3	12	4
10pg/mL-3	0	1	1	0	0	0	2	7	7	3	1	2	3	23	11.5
10pg/mL-4	2	0	0	0	1	0	3	2	5	3	4	3	1	18	6
10pg/mL-5	0	1	0	0	0	1	2	1	2	4	3	4	2	16	8	6.76667	2.38667	0.00617632
100pg/mL-1	1	1	0	0	1	1	4	4	5	0	2	3	9	23	5.75
100pg/mL-2	1	0	0	0	0	0	1	4	8	4	1	6	2	25	25
100pg/mL-3	2	0	0	2	1	0	5	5	6	4	6	3	3	27	5.4
100pg/mL-4	0	0	0	1	0	0	1	2	3	0	1	4	3	13	13
100pg/mL-5	0	1	1	0	0	0	2	7	3	5	1	3	1	20	10	11.83	5.736	0.021983
1ng/mL-1	0	4	0	3	0	2	9	14	25	18	15	28	18	118	13.1111
1ng/mL-2	1	1	0	1	1	0	4	46	48	36	36	34	47	247	61.75
1ng/mL-3	2	0	2	0	1	0	5	8	9	8	4	12	9	50	10
1ng/mL-4	1	1	0	2	0	0	4	16	16	10	18	15	12	87	21.75
1ng/mL-5	4	2	1	0	0	6	13	13	16	15	10	8	11	73	5.61538	22.4453	15.7219	0.049057
10ng/mL-1	8	4	12	11	5	7	47	292	207	203	175	290	1167	2334	49.6596
10ng/mL-2	57	53	41	26	35	42	254	432	367	465	443	468	447	2622	10.3228
10ng/mL-3	9	2	4	7	6	10	38	177	158	197	121	124	179	956	25.1579
10ng/mL-4	4	3	0	1	4	4	16	187	119	143	111	131	141	832	52
10ng/mL-5	7	3	2	1	1	3	17	501	814	431	247	512	378	2883	169.588	61.3457	43.297	0.0174638
100ng/mL-1	0	3	0	6	3	2	2.33333	565	468	548	576	579	517	542.167	232.357
100ng/mL-2	7	2	2	2	1	2	2.66667	714	572	533	490	538	445	548.667	205.75
100ng/mL-3	4	5	6	6	3	1	4.16667	909	680	626	572	775	694	709.333	170.24
100ng/mL-4	7	8	12	9	6	14	9.33333	300	246	169	278	111	185	214.833	23.0179
100ng/mL-5	1	2	1	2	0	0	1	355	352	269	241	230	186	272.167	272.167	180.706	67.2619	0.00306688
