# Supplementary material for: Highly Sensitive and Quantitative Diagnosis of SARS-CoV-2 Using a Gold/Platinum Particle-Based Lateral Flow Assay and a Desktop Scanning Electron Microscope
Source: Biomedicines. 2022 Feb 15;10(2):447. doi: 10.3390/biomedicines10020447 (PMC8962435; doi:10.3390/biomedicines10020447)
Supplement: Supplementary file 1 [file biomedicines-10-00447-s001.zip › Table S3.xltx]

## Sheet: Sheet1
Comparison between macroscopic, SEM, and qRT-PCR diagnoses of the nasopharynx, nasal cavity, and saliva samples
Nasopharynx							Nasal cavity							Saliva
ID	Visual detection	ICR(mABS)	qRT-PCR (Ct)	SEM（Average of TL/BA ratio)	SEM (Average of TL/BA ratio)(log10)		ID	Visual detection	ICR(mABS)	qRT-PCR (Ct)	SEM（Average of TL/BA ratio)	SEM (Average of TL/BA ratio)(log10)		ID	Visual detecton	ICR (mABS)	qRT-PCR (Ct)	SEM（Average of TL/BA ratio)	SEM (Average of TL/BA ratio)(log10)
1	+	300.2	27.93	256.5	2.40909		6	+	593.6	26.537	724.25	2.85989
6	+	423.8	21.9	84.23	1.92547		8	+	185.9	21.759	18.59	1.26928
7	+	528.8	20.5	14.43	1.15927		17	+	301	21.151	103.3	2.0141
8	+	501	23.1	403.6	2.60595		21	+	33.3	24.865	35.7	1.55267
12	+	23.8	27.85	31.5	1.49831		22	+	33.3	23.083	133.29	2.1248
17	+	159.6	18.61	108.2	2.03423
19	+	175.3	23.181	104.85	2.02057
20	+	420.7	23.183	22.02	1.34282
21	+	240	21.24	3273.33	3.51499
22	+	315.6	23.766	523.333	2.71878
31	+	357	14.47	1334.3	3.12525
37	+	419.7	25.478	83.1	3.12525
44	+	24.3	29.767	6.21	0.793092
3	-	2.4	34.13	2.1	0.322219		1	-	7.8	27.016	4.25	0.628389		3	-	7	38.777	3	0.477121
4	-	8	33.12	2.1	0.322219		7	-	12.9	30.154	2.07	0.31597		6	-	12.3	31.72	4	0.60206
9	-	12.3	35.92	3.8	0.579784		10	-	0	36.683	3	0.477121		9	-	35.4	38.384	14.8	1.17026
10	-	0	29.04	7.9	0.897627		15	-	6.1	33.767	21.667	1.3358		17	-	4.2	26.765	3.5	0.544068
11	-	1.9	30.32	2.4	0.380211		19	-	0	29.487	3.333	0.522835		22	-	0	24.172	8	0.90309
15	-	6.9	30.32	18.9	1.27646
32	-	13.1	31.83	5	0.69897
33	-	40	35.84	7.87	0.895975
34	-	13.8	31.83	23.3	1.36736
38	-	8.9	20.377	2.74	0.437751
39	-	0	32.914	2.74	0.437751
42	-	1.6	40	2.52	0.401401
45	-	2.5	37.565	4.02	0.604226
2	-	4.3	36.28	1	0		11	-	0	31.745	1.375	0.138303		1	-	0	32.818	0.85714	-0.0669482
25	-	0	37.47	4.9(Ave. T<1)	0.690196		12	-	9.6	30.768	1.11	0.045323		8	-	0	31.443	0.701	-0.154282
35	-	8.9	35.073	1	0		20	-	6.1	23.183	0.86	-0.0655015		10	-	2.1	38.384	0.75	-0.124939
36	-	4.5	34.524	1.24	0.0934217									11	-	2.9	32.024	1.2	0.0791812
														12	-	6.8	34.873	1.75	0.243038
														15	-	0	29.382	0.62	-0.207608
														19	-	1.9	24.074	1.33	0.123852
														20	-	5.2	27.735	4 (Ave. T<1)	0.60206
														21	-	3.9	26.388	2.999(Ave. T<1)	0.476976
28	-	0	-	2.97	0.472756		9	-	15.1	>40	5	0.69897
5	-	12	>40	1.16	0.064458		2	-	7.5	>40	1.25	0.09691		2	-	8.9	>40	1.6666	0.221831
13	-	23.8	>40	1.04	0.0170333		3	-	3.1	>40	1.666	0.221675		4	-	3.2	>40	1.4	0.146128
14	-	0	>40	0.87	-0.0604807		4	-	3.2	>40	1.625	0.210853		5	-	0	>40	1.38	0.139879
16	-	3.3	>40	1.334	0.125156		5	-	8.5	>40	0.625	-0.20412		7	-	10.5	>40	1.14	0.0569049
18	-	5	>40	0	#NUM!		13	-	2.4	>40	0.5	-0.30103		14	-	0	>40	1	0
23	-	0	>40	0	#NUM!		14	-	2.4	>40	1.666	0.221675		16	-	0	>40	1.6	0.20412
24	-	0	>40	2.9(Ave. T<1)	0.462398		16	-	1.7	>40	1.5	0.176091		18	-	3.5	>40	0.66665	-0.176102
26	-	0	>40	1	0		18	-	0	>40	0.84513	-0.0730765
27	-	0	>40	1.6	0.20412
29	-	0	>40	1	0
30	-	0	>40	1.85	0.267172
40	-	2.2	>40	0.625	-0.20412
41	-	5.3	>40	1.11	0.045323
43	-	5	>40	1	0
